# Supplementary material for: The Biallelic Inheritance of Two Novel SCN1A Variants Results in Developmental and Epileptic Encephalopathy Responsive to Levetiracetam
Source: Biomedicines. 2024 Jul 31;12(8):1698. doi: 10.3390/biomedicines12081698 (PMC11351414; doi:10.3390/biomedicines12081698)
Supplement: Supplementary file 1 [file biomedicines-12-01698-s001.zip]

Archive with 1 entries (1 files):
- biomedicines-3115963-supplementary.pdf
